# Supplementary material for: A simplified protocol for the detection of blood, saliva, and semen from a single biological trace using immunochromatographic tests
Source: Forensic Sci Med Pathol. 2022 Feb 16;18(2):141–8. doi: 10.1007/s12024-021-00453-2 (PMC9106612; doi:10.1007/s12024-021-00453-2)
Supplement: Supplementary file 2 — Supplementary file2 (XLSX 24.5 KB) [file 12024_2021_453_MOESM2_ESM.xlsx]

## Sheet: Feuil1
Supplementary Table 1
	Results of the analyzes performed on the swab and remained buffer in the spinbasket column (tampon OBTI vs Tampon universal buffer)
	tampon OBTI										Tampon universal buffer
Dilutions	OBTI Replica 1	DNA concentrations Replica 1 (ng/µL)	Nb alleles Replica 1	OBTI Replica 2	DNA concentrations Replica 2 (ng/µL)	Nb alleles Replica 2	OBTI Replica 3	DNA concentrations Replica 3 (ng/µL)	Nb alleles Replica 3	Mean of DNA concentrations (ng/µL)	OBTI Replica 1	DNA concentrations Replica 1 (ng/µL)	Nb alleles Replica 1	OBTI Replica 2	DNA concentrations Replica 2 (ng/µL)	Nb alleles Replica 2	OBTI Replica 3	DNA concentrations Replica 3 (ng/µL)	Nb alleles Replica 3	Mean of DNA concentrations (ng/µL)
1	+	6.3445	NA	+	5.7983	NA	+	6.6289	NA	6.25723	+	4.2031	NA	+	3.2897	NA	+	3.906	NA	3.7996
1/20	+	0.4802	NA	+	0.3942	NA	+	0.4083	NA	0.427567	+	0.3398	NA	+	0.3615	NA	+	0.4209	NA	0.374067
1/80	+	0.1656	NA	+	0.1046	NA	+	0.1437	NA	0.137967	+	0.1256	NA	+	0.1018	NA	+	0.1334	NA	0.120267
1/200	+	0.0516	NA	+	0.0455	NA	+	0.0472	NA	0.0481	+	0.0441	NA	+	0.0505	NA	+	0.0497	NA	0.0481
1/400	+	0.0235	NA	+	0.0278	NA	+	0.0217	NA	0.0243333	+	0.0247	NA	+	0.0188	NA	+	0.033	NA	0.0255
1/800	+	0.0118	28/28	+	0.0093	28/28	+	0.0083	28/28	0.0098	+	0.013	27/28	+	0.0202	28/28	+	0.0112	28/28	0.0148
1/2000	-	0.0039	27/28	-	0.0041	28/28	-	0.0075	28/28	0.00516667	-	0.0061	25/28	-	0.0051	25/28	-	0.0037	25/28	0.00496667
1/4000	-	0.0013	19/28	-	0.0013	20/28	-	0.0014	20/28	0.00133333	-	0.0015	24/28	-	0.002	24/28	-	0.002	20/28	0.00183333
1/8000	-	0.0007	15/28	-	0.001	18/28	-	0.0009	8/18	0.000866667	-	0.0005	12/28	-	0.0004	4/28	-	0.0004	10/28	0.000433333
1/12 000	-	0.0003	6/28	-	0	10/28	-	0.0004	12/28	0.000233333	-	0.0003	8/28	-	0.0001	6/28	-	0.0003	4/28	0.000233333
1/20 000	-	0.0003	2/28	-	0.0003	10/28	-	0.0001	4/28	0.000233333	-	0	2/28	-	0.0001	4/28	-	0.0003	0/28	0.000133333
Supplementary Table 2
	Results of the analyzes performed conserved buffer for the use of other test (tampon OBTI vs Tampon universal buffer)
	tampon OBTI				Tampon universal buffer
Dilutions	DNA concentrations Replica 1 (ng/µL)	DNA concentrations Replica 2 (ng/µL)	DNA concentrations Replica 3 (ng/µL)	Mean of DNA concentrations (ng/µL)	DNA concentrations Replica 1 (ng/µL)	DNA concentrations Replica 2 (ng/µL)	DNA concentrations Replica 3 (ng/µL)	Mean of DNA concentrations (ng/µL)
1	0.025	0.0395	0.0283	0.0309333	0.0276	0.0351	0.0303	0.031
1/20	0.0004	0.0003	0.0008	0.0005	0.0042	0.0054	0.0056	0.00506667
1/80	0.0002	0.0001	0	0.0001	0.0004	0.0002	0.0005	0.000366667
1/200	0.0001	0.0001	0.0001	0.0001	0	0.0001	0.0001	6.66667e-05
1/400	0.0001	0	0.0001	6.66667e-05	0.0001	0	0.0001	6.66667e-05
1/800	0.0001	0	0.0001	6.66667e-05	NA	0.0001	0	5e-05
1/2000	0	0	0	0	0	0	0.0001	3.33333e-05
1/4000	0	0.0001	0	3.33333e-05	0	0	0	0
1/8000	0	0	0	0	0	0	0	0
1/12 000	0	0	0	0	0	0	0	0
1/20 000	0.0001	0	0	3.33333e-05	0	0	0	0
Supplementary Table 3
	Mean Proportion of DNA in the conserved buffer compared to the concentration of DNA from the the swab and remained buffer in the spinbasket column
	tampon OBTI			Tampon universal buffer
Dilutions	Mean of DNA concentrations in the conserved buffer (ng/µL)	Mean of DNA concentrations from the swab and remained buffer in the spinbasket column (ng/µL)	Proportion (%)	Mean of DNA concentrations in the conserved buffer (ng/µL)	Mean of DNA concentrationsfrom the swab and remained buffer in the spinbasket column (ng/µL)	Proportion (%)
1	0.0309333	6.25723	0.494361	0.031	3.7996	0.815875
1/20	0.0005	0.427567	0.116941	0.00506667	0.374067	1.35448
1/80	0.0001	0.137967	0.0724813	0.000366667	0.120267	0.304878
1/200	0.0001	0.0481	0.2079	6.66667e-05	0.0481	0.1386
1/400	6.66667e-05	0.0243333	0.273973	6.66667e-05	0.0255	0.261438
1/800	6.66667e-05	0.0098	0.680272	5e-05	0.0148	0.337838
1/2000	0	0.00516667	0	3.33333e-05	0.00496667	0.671141
1/4000	3.33333e-05	0.00133333	2.5	0	0.00183333	0
1/8000	0	0.000866667	0	0	0.000433333	0
1/12 000	0	0.000233333	0	0	0.000233333	0
1/20 000	3.33333e-05	0.000233333	14.2857	0	0.000133333	0
Supplementary Table 4
	Results of the analyzes performed on the swab and remained buffer in the spinbasket column
	Tampon universal buffer
Dilutions	RSID Saliva Replica 1	DNA concentrations Replica 1 (ng/µL)	Nb alleles Replica 1	RSID Saliva Replica 2	DNA concentrations Replica 2 (ng/µL)	Nb alleles Replica 2	RSID Saliva Replica 3	DNA concentrations Replica 3 (ng/µL)	Nb alleles Replica 3	Mean of DNA concentrations (ng/µL)
1/50	+	0.01		+	0.0073		+	0.0073		0.0082
1/100	+	0.0031	26/28	+	0.0033	28/28	+	0.0033	26/28	0.00323333
1/200	weak +	0.0063	26/28	weak +	0.0088	28/28	weak +	0.0069	26/28	0.00733333
1/400	-	0.0026	28/28	-	0.0019	26/28	-	0.004	27/28	0.00283333
1/800	-	0.0012	24/28	-	0.001	21/28	-	0.0008	19/28	0.001
Supplementary Table 5
	Results of the analyzes performed conserved buffer for the use of other test
	Tampon universal buffer
Dilutions	DNA concentrations Replica 1 (ng/µL)	Nb alleles Replica 1	DNA concentrations Replica 2 (ng/µL)	Nb alleles Replica 1	DNA concentrations Replica3 (ng/µL)	Nb alleles Replica 1	Mean of DNA concentrations (ng/µL)
1/50	0.0023	NA	0.0015	NA	0.0016	NA	0.0018
1/100	0.0008	10/28	0.0008	14/28	0.001	7/28	0.000866667
1/200	0.0011	18/28	0.001	13/28	0.0011	13/28	0.00106667
1/400	0.0004	10/28	0.0004	10/28	0.0005	7/28	0.000433333
1/800	0.0002	NA	0.0002	NA	0.0002	NA	0.0002
Supplementary Table 6
	Mean Proportion of DNA in the conserved buffer compared to the concentration of DNA from the the swab and remained buffer in the spinbasket column
	Tampon universal buffer
Dilutions	Mean of DNA concentrations in the conserved buffer (ng/µL)	Mean of DNA concentrations from the swab and remained buffer in the spinbasket column (ng/µL)	Proportion (%)
1/50	0.0018	0.0082	21.9512
1/100	0.000866667	0.00323333	26.8041
1/200	0.00106667	0.00733333	14.5455
1/400	0.000433333	0.00283333	15.2941
1/800	0.0002	0.001	20
Supplementary Table 7
	Results of the analyzes performed on the swab and remained buffer in the spinbasket column (tampon PSA vs Tampon universal buffer)
	tampon PSA														Tampon universal buffer
Dilutions	CT Replica 1	PSA Replica 1	DNA concentrations Replica 1 Epithelial fraction (ng/µL)	DNA concentrations Replica 1 Sperm fraction (ng/µL)	CT Replica 2	PSA Replica 2	DNA concentrations Replica 2 Epithelial fraction (ng/µL)	DNA concentrations Replica 2 Sperm fraction (ng/µL)	CT Replica 3	PSA Replica 3	DNA concentrations Replica 3 Epithelial fraction (ng/µL)	DNA concentrations Replica 3 Sperm fraction (ng/µL)	Mean of DNA concentrations Epithelial fraction (ng/µL)	Mean of DNA concentrations Sperm fraction (ng/µL)	CT Replica 1	PSA Replica 1	DNA concentrations Replica 1 Epithelial fraction (ng/µL)	DNA concentrations Replica 1 Sperm fraction (ng/µL)	CT Replica 2	PSA Replica 2	DNA concentrations Replica 2 Epithelial fraction (ng/µL)	DNA concentrations Replica 2 Sperm fraction (ng/µL)	CT Replica 3	PSA Replica 3	DNA concentrations Replica 3 Epithelial fraction (ng/µL)	DNA concentrations Replica 3 Sperm fraction (ng/µL)	Mean of DNA concentrations Epithelial fraction (ng/µL)	Mean of DNA concentrations Sperm fraction (ng/µL)
1/50	+	+	0.0057	0.9307	+	+	0.0214	1.5499	+	+	0.0223	1.0625	0.0164667	1.18103	+	+	0.0102	0.915	+	+	0.3205	0.5355	+	+	0.021	0.8705	0.117233	0.773667
1/200	+	+	0.696	0.1667	+	+	0.0132	0.3136	+	+	0.0203	0.1948	0.243167	0.225033	+	+	0.0155	0.211	+	+	0.3174	0.1984	+	+	0.0052	0.2163	0.1127	0.208567
1/3200	1	+	0.0005	0.0012	1	Weak +	0.2938	0.0008	+	+	0.0008	0.0007	0.0983667	0.0009	+	+	0.116	0.0009	NA	+	0.0064	0.0005	+	+	0.0017	0.003	0.0413667	0.00146667
1/5000	1	+	0.0076	0.011	1	+	0.0032	0.001	+	Weak +	0.4608	0.001	0.1572	0.00433333	1	+	0.0079	0.0006	1	+	0.0224	0.0005	+	+	0.0017	0.0007	0.0106667	0.0006
1/1000	0	-	0.784	0.0001	-	-	0.0006	0	-	-	0.0009	0	0.261833	3.33333e-05	-	-	0.0571	0	-	-	0.005	0	-	-	0.0007	0	0.0209333	0
Supplementary Table 8
	Results of the analyzes performed conserved buffer for the use of other test (Tampon universal buffer)
	Tampon universal buffer
	Sperm fraction
Dilutions	DNA concentrations Replica 1 (ng/µL)	DNA concentrations Replica 2 (ng/µL)	DNA concentrations Replica 3 (ng/µL)	DNA concentrations mean (ng/µL)
1/50	0.0004	0.0001	0.0004	0.0003
1/200	0	0.0002	0.0001	0.0001
1/3200	0	0	0.0001	3.33333e-05
1/5000	0	0	0	0
1/1000	0	0.0001	0	3.33333e-05
Supplementary Table 9
	Mean Proportion of DNA in the conserved buffer compared to the concentration of DNA from the the swab and remained buffer in the spinbasket column
	Tampon universal buffer
	Sperm fraction
Dilutions	Mean of DNA concentrations in the conserved buffer (ng/µL)	Mean of DNA concentrationsfrom the swab and remained buffer in the spinbasket column (ng/µL)	Proportion (%)
1/50	0.0003	0.773667	0.0387764
1/200	0.0001	0.208567	0.0479463
1/3200	3.33333e-05	0.00146667	2.27273
1/5000	0	0.0006	0
1/1000	3.33333e-05	0	#DIV/0!
